# Supplementary material for: Continuous Pyruvate Supplementation Enhances Neuroprotective Resilience Against Kainate-Induced Status Epilepticus Through Metabolic Preconditioning
Source: Biomolecules. 2026 May 29;16(6):805. doi: 10.3390/biom16060805 (PMC13297230; doi:10.3390/biom16060805)
Supplement: Supplementary file 1 [file biomolecules-16-00805-s001.zip]

Archive with 2 entries (2 files):
- Figure S1(Revised).pdf
- Table S1.pdf
